# Supplementary material for: The Relationship between Nutrition Knowledge and Nutrition Facts Table Use in China: A Structural Equation Model
Source: Int J Environ Res Public Health. 2021 Jun 10;18(12):6307. doi: 10.3390/ijerph18126307 (PMC8296123; doi:10.3390/ijerph18126307)
Supplement: Supplementary file 1 [file ijerph-18-06307-s001.zip]

Archive with 1 entries (1 files):
- ijerph-1217922-supplementary.pdf
